# Supplementary material for: Safety of Performing Spirometry During Pregnancy: A Systematic Review
Source: Adv Respir Med. 2026 Mar 6;94(2):17. doi: 10.3390/arm94020017 (PMC13010672; doi:10.3390/arm94020017)
Supplement: Supplementary file 1 [file arm-94-00017-s001.zip]

Archive with 1 entries (1 files):
- arm-4130720-supplementary.pdf
